# Supplementary material for: Two zinc finger proteins, VdZFP1 and VdZFP2, interact with VdCmr1 to promote melanized microsclerotia development and stress tolerance in Verticillium dahliae
Source: BMC Biol. 2023 Oct 31;21:237. doi: 10.1186/s12915-023-01697-w (PMC10617112; doi:10.1186/s12915-023-01697-w)
Supplement: Supplementary file 2 — Additional file 2: Table S1. Information on the primer pairs used to construct the vector in this study. Table S2. Information of RT-qPCR primer pairs used in this study. [file 12915_2023_1697_MOESM2_ESM.xlsx]

## Sheet: Supplemental Table S1
Table S2 Information on the primer pairs used to construct the vector in this study
Primer name	Sense Primer 5'-3'	Anti-sense Primer 5'-3'	Purpose
VdZFP1-up	GTCACCAGCCCCTGGGTTGAATTC TCGTGCTGAATGGATTGGC	AATGCTCCTTCAATATCAGAATTC TGCTATGTGAGGAGGGTCTGTC	Primers were used to amplify upstream and downstream fragments of each gene (-up and -down) to construct knockout vectors and to detect transformants with diagnostic PCR (-inside and -outside).
VdZFP1-down	CTCGGTACCCGGGGATCCTCTAGA GGGTCACGGATGGCACTTT	GCATGCCTGCAGGTCGACTCTAGA GCCTTTGGCGATTTATCTACTTCA
VdZFP1-inside	CCCAGCACCACTCGTCTTCT	GCGGATATGTTTGCCTTTCA
VdZFP1-outside	GTTGCTCACTCGTATCGCTGGTT	CAGCCCAGTAGCATGGCACGA
VdZFP2-up	GTCACCAGCCCCTGGGTTGAATTC TTGACTGGTTTCGTGCCGTTTC	AATGCTCCTTCAATATCAGAATTC TGCGATGTCTCCGGTTGCTCT
VdZFP2-down	CTCGGTACCCGGGGATCCTCTAGA TGATTTCCAGGGACAGCGATTA	GCATGCCTGCAGGTCGACTCTAGA TGGCTCCTCCATTGAACAGAT
VdZFP2-inside	CGCATAACAAGACCATGAAATCC	CATCCATACGCCCAGTCAAACT
VdZFP2-outside	GTCGTCTTGACTCTGGGCACTC	CGCCGTGGGTATTACAAGAGG
doub-VZFP1-up	CACACATTATTATGGAGAAACTCGAG TCGTGCTGAATGGATTGGC	CTTCAATATCAGTTAACGTCCTCGAG TGCTATGTGAGGAGGGTCTGTC
doub-VZFP1-down	CCGTCACCAGCCCCTGGGTTGAATTC GGGTCACGGATGGCACTTT	CCGGGTACCGAGCTCGAATTC GCCTTTGGCGATTTATCTACTTCA
VdHog1-up	GTCACCAGCCCCTGGGTTGAATTC TCGATCCCAGCGATGTACC	AATGCTCCTTCAATATCAGAATTC TTGGCAACTGCTTCGTGAG
VdHog1-down	CTCGGTACCCGGGGATCCTCTAGA ATGGTGAACAAGACGGAG	GCATGCCTGCAGGTCGACTCTAGA GATGCTGAATTGAAGGGA
VdHog1-inside	CCTCAAGCCCAGCAACAT	TGTCAACAGGCAGGTCAGC
VdHog1-outside	GCCGAGCCAACTTACTGT	GACTTGCGGTGCTGAACT
CgZFP1-up	GTCACCAGCCCCTGGGTTGAATTC GAGTTGAGATGGGCTGAGTT	AATGCTCCTTCAATATCAGAATTC AGGAGGCGTGTTAGTGTAGG
CgZFP1-down	CTCGGTACCCGGGGATCCTCTAGA GACGGGAAACGCACAAAAAGA	GCATGCCTGCAGGTCGACTCTAGA AAAAACCCTAAACCGCAACCA
CgZFP1-inside	CAACAATACCAAACCCACGCA	AAGACGCAGACGAAGGGACGC
CgZFP1-outside	TATTCTTTATTTCTTTCTCCG	ATATTATATGATGCTCTCTCG
CgZFP2-up	GTCACCAGCCCCTGGGTTGAATTC GTGAACCAAGGAAACAACC	AATGCTCCTTCAATATCAGAATTC AACACGCAGACAGAGACTA
CgZFP2-down	CTCGGTACCCGGGGATCCTCTAGA ATCAAGCCATACGGCACAG	GCATGCCTGCAGGTCGACTCTAGA AGGCAGGAACGACAACTCC
CgZFP2-inside	CATCCCAAAAGCCCCAAGAAA	TCACACGACTCGGCGTCACTC
CgZFP2-outside	GACATCACCACCGACATCCG	TCTGCAAAACACAGCGAGCA
dou-VdPKS9-up	CACACATTATTATGGAGAAACTCGAG GGCCTTGACGCCTCTTCTTG	CTTCAATATCAGTTAACGTCCTCGAG AACGCATTCCGCACTCTTCC
dou-VdPKS9-down	CCGTCACCAGCCCCTGGGTTGAATTC TCAACATTTGGTGGTAAGCC	CCGGGTACCGAGCTCGAATTC GGCGACCATTGTTTCTCCT
dou-VdPKS9-inside	GACTTCGGCGGCATCATCAC	GTCCACGACAAGGTCCACTCC
dou-VdPKS9-outside	GTCTGACACCTGAGAAGACTCTT	GATGCAGCAGCAGAATCCATCTT
dou-VdPKS1-up	CACACATTATTATGGAGAAACTCGAG GCCTACAAGTCCCGCACTCA	CTTCAATATCAGTTAACGTCCTCGAG AACACCACCCACTCCTATCTATT
dou-VdPKS1-down	CCGTCACCAGCCCCTGGGTTGAATTC CTTGGTCCCACCCAGTCA	CCGGGTACCGAGCTCGAATTC GGAACAATCCGCCATTCG
dou-VdPKS1-inside	GGTCCCTGTGCTACGTTTGA	TCGTTGATTGCTCCTGATTGT
dou-VdPKS1-outside	ACCAAGGATGGCGGCTAG	GCTGTGAGGAATACAAAGGGTT
dou-VdCmr1-up	CACACATTATTATGGAGAAACTCGAG TTCTCATGCCTATCTTGGTG	CTTCAATATCAGTTAACGTCCTCGAG CGACTTGGTATATGCCTTTC
dou-VdCmr1-down	CCGTCACCAGCCCCTGGGTTGAATTC CTTGTTTTTCCACATTCGCT	CCGGGTACCGAGCTCGAATTC TACCTTCATGCTTCCTCACC
dou-VdCmr1-inside	CAACTATCCTTCGCACGCA	GGCAGCAACGACGACCTCA
dou-VdCmr1-outside	ATGATGTATGGGCACTGATT	TTTATATCAATTCGGCTACG
Hyg	GCCCTTCCTCCCTTTATTTC	GATGTTGGCGACCTCGTATT	To amplify hygromycin B (hyg) resistance fragment
G418	GACTGGGCACAACAGACAA	ACCGTAAAGCACGAGGAAG	To amplify the genomycin (neo) resistance fragment
EC-VdZFP1	CCCCTGGGTTGAATTC TTTTCCTTTTTCTCTGCGTT	GCAGGTCGACTCTAGA GTTGCTGTCATACCTTCCCT	To amplify the VdZFP1 fragment with its own promoter and terminator
EC-VdZFP2	CCCCTGGGTTGAATTC GCGTCTCTCTGATTGGCTCC	GCAGGTCGACTCTAGA CGTCTATTTTCTTCCTTGGC	To amplify the VdZFP2 fragment with its own promoter and terminator
EC-CgZFP1	CCCCTGGGTTGAATTC TATTCTTTATTTCTTTCTCCG	GCAGGTCGACTCTAGA CCTTTCTCTCTCTATTTCTCC	To amplify the CgZFP1 fragment with its own promoter and terminator
EC-CgZFP2	CCCCTGGGTTGAATTC TTCAGACATCCAGCCAATAAGT	GCAGGTCGACTCTAGA GTAAGAAAGGCAGGAACGACAA	To amplify the CgZFP2 fragment with its own promoter and terminator
OE-VdPKS9	TTCTACCCAAGCATCGATGAGCTC ATGACGGCCACGATGCGAGCA	AGTAACGTTAAGTGGATCTCTAGA CTATGGAATGGTACACACGAT	To construct the overexpression vector of VdPKS9
OE-VdCmr1	TTCTACCCAAGCATCGATGAGCTC ATGGTCTTCTGTGCCTACTGTGG	AGTAACGTTAAGTGGATCTCTAGA TCATGCCATGCCCGGCGCAACAGG	To construct the overexpression vector of VdCmr1
AD-VdZFP1	GGAGGCCAGTGAATTC ATGACATACCACATATTCCATC	CACCCGGGTGGAATTC TCAGTCTTCTTCGCCGTCGGC	To construct the interaction vector of VdZFP1, VdZFP2 and VdCmr1 for Y2H
BD-VdZFP1	CATGGAGGCCGAATTC ATGACATACCACATATTCCATC	GGATCCCCGGGAATTC TCAGTCTTCTTCGCCGTCGGC
AD-VdZFP2	GGAGGCCAGTGAATTC ATGTCGAAGGCCTCGGGGTCC	CACCCGGGTGGAATTC CTACGTCTCTACTGGGCAGTC
BD-VdZFP2	CATGGAGGCCGAATTC ATGTCGAAGGCCTCGGGGTCC	GGATCCCCGGGAATTC CTACGTCTCTACTGGGCAGTC
AD-VdCmr1	GGAGGCCAGTGAATTC ATGGTCTTCTGTGCCTACTGT	CACCCGGGTGGAATTC TCATGCCATGCCCGGCGCAACAGG
BD-VdCmr1	CATGGAGGCCGAATTC ATGGTCTTCTGTGCCTACTGT	GGATCCCCGGGAATTC TCATGCCATGCCCGGCGCAACAGG
HZ65-VdZFP1	CGACTCACTATAGGGCGAATTGGGTACTCAAATTG ATGACATACCACATATTCCATC	GCTCACCATCGTGGCGATGGAGCG TCAGTCTTCTTCGCCGTCGGC	To construct the interaction vector of VdZFP1, VdZFP2 and VdCmr1 for BiFC
HZ68-VdZFP1	CGACTCACTATAGGGCGAATTGGGTACTCAAATTG ATGACATACCACATATTCCATC	GTTCGGGATCTTGCAGGCCGGGCG TCAGTCTTCTTCGCCGTCGGC
HZ65-VdZFP2	CGACTCACTATAGGGCGAATTGGGTACTCAAATTG ATGTCGAAGGCCTCGGGGTCC	GCTCACCATCGTGGCGATGGAGCG CTACGTCTCTACTGGGCAGTC
HZ68-VdZFP2	CGACTCACTATAGGGCGAATTGGGTACTCAAATTG ATGTCGAAGGCCTCGGGGTCC	GTTCGGGATCTTGCAGGCCGGGCG CTACGTCTCTACTGGGCAGTC
HZ65-VdCmr1	CGACTCACTATAGGGCGAATTGGGTACTCAAATTG ATGGTCTTCTGTGCCTACTGT	GCTCACCATCGTGGCGATGGAGCG TCATGCCATGCCCGGCGCAACAGG
HZ68-VdCmr1	CGACTCACTATAGGGCGAATTGGGTACTCAAATTG ATGGTCTTCTGTGCCTACTGT	GTTCGGGATCTTGCAGGCCGGGCG TCATGCCATGCCCGGCGCAACAGG
GFP-T0161	ATGGTGAGCAAGGGCGAGGA	GCAGGTCGACTCTAGA TTACTTGTACAGCTCGTCCA	To construct the localization vector of VdZFPs fusioned with GFP protein in V. dahliae
VdZFP1-GFP	AAGCATCGATGAGCTC ATGACATACCACATATTCCA	TGCTCACCAT GTCTTCTTCGCCGTCGGCAT
VdZFP2-GFP	AAGCATCGATGAGCTC ATGTCGAAGGCCTCGGGGTC	TGCTCACCAT CGTCTCTACTGGGCAGTCGA
pLacz-VdPKS1	CTTGAATTCGAGCTCGGTACC ACTTGACGCACTGATTTGAC	ATACAGAGCACATGCCTCGAG TTGTGTGGATTGGTCACCAG	To construct the interaction vector of VdZFP1, VdZFP2 and VdCmr1 for Y1H
pLacz-VdCmr1	CTTGAATTCGAGCTCGGTACC AGTAATGAAGATGATGTATG	ATACAGAGCACATGCCTCGAG GGTGATTGTATGTTCCGAGA
pJG4-5-VdZFP1	GATTATGCCTCTCCCGAATTC ATGACATACCACATATTCCA	AGAAGTCCAAAGCTTCTCGAG TCAGTCTTCTTCGCCGTCGG
pJG4-5-VdZFP2	GATTATGCCTCTCCCGAATTC ATGTCGAAGGCCTCGGGGTC	AGAAGTCCAAAGCTTCTCGAG CTACGTCTCTACTGGGCAGT
pJG4-5-VdCmr1	GATTATGCCTCTCCCGAATTC ATGGTCTTCTGTGCCTACTG	AGAAGTCCAAAGCTTCTCGAG TCATGCCATGCCCGGCGCAA

## Sheet: Supplemental Table S2
Table S3 Information of RT-qPCR primer pairs used in this study
Primer name	Sense Primer 5'-3'	Anti-sense Primer 5'-3'	Purpose
At18S	GAGGTAGCTTCGGGCGCAACT	GCAGGTTAGCGAAATGCGATAC	Shantung maple internal reference gene for biomass detection
Gh18S	CGGCTACCACATCCAAGGAA	TGTCACTACCTCCCCGTGTCA	Cotton internal reference gene for biomass detection
NbEF	AGGATACAACCCTGACAAGA	GTGGGACCAAAAGTAACAAC	Tobacco internal reference gene for biomass detection
VdEF	TGAGTTCGAGGCTGGTATCT	CACTTGGTGGTGTCCATCTT	V. dahliae internal reference gene for expression level and biomass detection
qVdZFP1	CGAGGCAGAGGAGATGATAATG	GCGACATACTGAGCCTTGTT	To detect the relative expression of VdZFP1
qVdZFP2	AGAGTTTGACTGGGCGTATG	GTCATGTACGCATGGTTGTTG	To detect the relative expression of VdZFP2
qVdPKS9	GGACCTTGTCGTGGACTTTATC	AACAGAATGGGCCTGATGTC	To detect the relative expression of VdPKS9
qVdCmr1	TCAGGACCACCGTGGAACC	GGAAGAATCCCAGTCTACCGTATCG	The melanin biosynthesis related genes in V. dahliae
qVDAG_00183	TATGTCCCTGGCGGCTTTAA	TGATCCACTCGCAGTCTTCA
qVdPKS1	CTCGTCCTGATCCGTATCCCA	TGTGAATTGAGGCAGGCATG
qVdLac1	CGCCGTACTCCGATACAAAG	GTTTCCGCCAGCATTACC
VDAG_03393	AAAGGTGTTTGAGAGCGGAC	ATCTCCCTCTCCACAACAGC
VDAG_03665	TGGCATCAAGACAGACATGTA	ACAACGCGAGCGATGTCGAT
