# Supplementary material for: Two zinc finger proteins, VdZFP1 and VdZFP2, interact with VdCmr1 to promote melanized microsclerotia development and stress tolerance in Verticillium dahliae
Source: BMC Biol. 2023 Oct 31;21:237. doi: 10.1186/s12915-023-01697-w (PMC10617112; doi:10.1186/s12915-023-01697-w)
Supplement: Supplementary file 3 — Additional file 3. Raw data of experimental results. [file 12915_2023_1697_MOESM3_ESM.xlsx]

## Sheet: figure 2
figure 2B	Colony diameter (mm) on PDA and V8 medium.
PDA medium	WT	ΔVdZFP1	ECΔVdZFP1	ΔVdZFP2	ECΔVdZFP2	ΔVdZFP1_2
	30.09	31.26	30.82	31.61	30.42	33.08
	30.64	31.57	29.61	31.74	30.09	33.64
	30.83	31.72	29.53	31.19	30.21	33.91
	30.54	31.67	30.15	31.64	30.78	34.26
	30.49	30.77	30.52	30.75	29.8	34.57
	30.27	31.34	29.8	31.27	30.05	34.1
V8 medium	WT	ΔVdZFP1	ECΔVdZFP1	ΔVdZFP2	ECΔVdZFP2	ΔVdZFP1_2
	27.31	27.58	27.77	27.08	27.57	27.98
	26.75	27.42	27.12	27.42	27.71	28.14
	27.94	27.73	26.95	27.01	27.55	27.7
	27.67	27.82	27.43	27.22	28.15	27.86
	28.17	27.54	27.57	27.83	27.61	28.25
	27.42	27.7	28.09	27.52	27.8	27.61
figure 2D	Analyses of the relative expression of VdZFP1, VdZFP2 and VdCmr1 incubated on BMM medium by reverse transcription-quantitative PCR.
Sample Name	Target Name	CT(average)	STDEV	average	(+)SD	(-)SD
2dpi	VdEF	16.3054	0.0134106
3dpi	VdEF	16.1634	0.0538869
4dpi	VdEF	16.7471	0.016071
5dpi	VdEF	16.2835	0.0187584
7dpi	VdEF	16.7882	0.0143224
2dpi	VdZFP1	27.6735	0.112279	1	0.0815328	0.0753864
3dpi	VdZFP1	25.1858	0.109848	5.08319	0.44991	0.413326
4dpi	VdZFP1	23.7078	0.0289351	21.2208	0.49248	0.48131
5dpi	VdZFP1	23.4593	0.0590266	18.2812	0.801909	0.768212
7dpi	VdZFP1	23.7754	0.0319056	20.8346	0.51123	0.498986
2dpi	VdZFP2	25.7052	0.0232149	1	0.0187571	0.0184117
3dpi	VdZFP2	24.2747	0.0521268	2.44269	0.130297	0.123698
4dpi	VdZFP2	22.923	0.0533374	9.34269	0.367799	0.353868
5dpi	VdZFP2	22.7386	0.0202457	7.69905	0.148708	0.14589
7dpi	VdZFP2	23.4967	0.594333	6.45879	3.29369	2.18132
2dpi	VdCmr1	25.541	0.0707373	1	0.0511709	0.0486799
3dpi	VdCmr1	22.4812	0.0170657	7.55669	0.301947	0.290345
4dpi	VdCmr1	21.7104	0.0822569	19.3239	1.15586	1.09062
5dpi	VdCmr1	21.8176	0.0591287	13.0093	0.571573	0.547517
7dpi	VdCmr1	23.2322	0.0861339	6.92361	0.431979	0.40661
2dpi	VdEF	16.1812	0.0544855
14dpi	VdEF	17.3524	0.0241778
2dpi	VdZFP1	27.0897	0.102467	1	0.0837653	0.077291
14dpi	VdZFP1	25.3963	0.0921737	7.28274	0.497277	0.465492
2dpi	VdZFP2	25.6643	0.02172	1	0.0414945	0.0398413
14dpi	VdZFP2	26.252	0.0342994	1.49844	0.0442261	0.0429582
2dpi	VdCmr1	25.6121	0.00449342	1	0.0386219	0.0371857
14dpi	VdCmr1	26.1758	0.104853	1.52351	0.117977	0.109498

## Sheet: figure 3
figure 3A	Analyses of the relative expression of VdPKS9 in VdZFP1 and/or VdZFP2 mutants by reverse transcription-quantitative PCR.
Sample Name	Target Name	CT(average)	STDEV	average	(+)SD	(-)SD
WT	VdEF	16.938	0.0123686
ΔVdZFP1	VdEF	17.0934	0.04127
ECΔVdZFP1	VdEF	16.9602	0.136987
ΔVdZFP2	VdEF	16.8312	0.151736
ECΔVdZFP2	VdEF	16.9201	0.0743081
ΔVdZFP1_2	VdEF	16.3404	0.105343
WT	VdPKS9	23.9168	0.0531863	1	0.0385751	0.0371423
ΔVdZFP1	VdPKS9	23.9603	0.0520196	1.08064	0.0509005	0.0486108
ECΔVdZFP1	VdPKS9	23.7778	0.013739	1.11827	0.111972	0.101781
ΔVdZFP2	VdPKS9	23.6785	0.0432082	1.09539	0.126583	0.11347
ECΔVdZFP2	VdPKS9	23.792	0.0265591	1.07691	0.0605448	0.0573221
ΔVdZFP1_2	VdPKS9	24.7175	0.151362	0.379383	0.0517301	0.0455229
figure 3B	Analyses of the relative expression of VdZFP1 and VdZFP2 in VdPKS9-overexpressed and VdPKS9-deleted mutants by reverse transcription-quantitative PCR.
Sample Name	Target Name	CT(average)	STDEV	average	(+)SD	(-)SD
WT	VdEF	18.5879	0.126109
ΔVdPKS9	VdEF	18.5392	0.279103
OEVdPKS9	VdEF	17.7805	0.290431
WT	VdPKS9	25.8929	0.0144573	1	0.0919715	0.0842252
ΔVdPKS9	VdPKS9	32.0207	0.289708	0.0138256	0.00444624	0.0033643
OEVdPKS9	VdPKS9	22.7335	0.235414	5.10572	1.51034	1.16555
WT	VdCmr1	24.9206	0.0130153	1	0.0918533	0.0841261
ΔVdPKS9	VdCmr1	24.0452	0.0552053	1.77361	0.386641	0.317441
OEVdPKS9	VdCmr1	26.6062	0.0684753	0.177643	0.0408179	0.0331914
WT	VdZFP1	26.764	0.203005	1	0.180163	0.15266
ΔVdPKS9	VdZFP1	26.8753	0.134847	0.89506	0.21453	0.173053
OEVdPKS9	VdZFP1	23.0697	0.221092	7.39745	2.12965	1.6536
WT	VdZFP2	26.9504	0.0435417	1	0.0968866	0.0883288
ΔVdPKS9	VdZFP2	26.9456	0.124271	0.970044	0.228797	0.185131
OEVdPKS9	VdZFP2	24.8988	0.0439332	2.36899	0.534941	0.436398
figure 3D and 3E	Analyses of the relative expression of melanin biosynthesis genes in VdPKS9 and VdZFP1 (or VdZFP2) double-deleted mutants by reverse transcription-quantitative PCR.
Sample Name	Target Name	CT(average)	STDEV	average	(+)SD	(-)SD
ΔVdZFP1	VdEF	17.784	0.383629
ΔVdZFP1_VdPKS9	VdEF	17.8367	0.181004
ΔVdZFP1	VdCmr1	26.5382	0.166117	1	0.336121	0.251565
ΔVdZFP1_VdPKS9	VdCmr1	23.5832	0.248175	8.04318	1.90847	1.54247
ΔVdZFP1	VdPKS1	29.4746	0.273893	1	0.386424	0.27872
ΔVdZFP1_VdPKS9	VdPKS1	27.709	0.216279	3.52687	0.761457	0.626249
ΔVdZFP1	VDAG_00183	25.9452	0.171325	1	0.338064	0.252652
ΔVdZFP1_VdPKS9	VDAG_00183	20.6811	0.0878779	39.86	5.96548	5.1889
ΔVdZFP2	VdEF	17.8059	0.125602
ΔVdZFP2_VdPKS9	VdEF	17.9517	0.184508
ΔVdZFP2	VdCmr1	24.8521	0.131372	1	0.134262	0.118369
ΔVdZFP2_VdPKS9	VdCmr1	23.4075	0.134741	3.01156	0.516757	0.441073
ΔVdZFP2	VdPKS1	27.6836	0.129696	1	0.133313	0.117631
ΔVdZFP2_VdPKS9	VdPKS1	27.6503	0.263219	1.13223	0.282583	0.226142
ΔVdZFP2	VDAG_00183	22.7647	0.0517299	1	0.0987308	0.089859
ΔVdZFP2_VdPKS9	VDAG_00183	20.2403	0.0738948	6.36543	0.940222	0.819218
ΔVdZFP1	VdEF	18.0542	0.153012
ΔVdZFP1_VdPKS9	VdEF	17.8988	0.256415
ΔVdZFP1	VDAG_03393	26.9842	0.0543735	1	0.119136	0.106454
ΔVdZFP1_VdPKS9	VDAG_03393	20.9883	0.0212671	57.3052	11.188	9.36052
ΔVdZFP1	VDAG_03665	25.429	0.0698287	1	0.12365	0.110043
ΔVdZFP1_VdPKS9	VDAG_03665	19.0686	0.212206	73.7759	19.1439	15.1998
ΔVdZFP1	VdLac1	27.8462	0.0881265	1	0.130198	0.115199
ΔVdZFP1_VdPKS9	VdLac1	23.3173	0.351412	20.7294	7.29521	5.39616
ΔVdZFP2	VdEF	18.0919	0.20924
ΔVdZFP2_VdPKS9	VdEF	18.1405	0.0376574
ΔVdZFP2	VDAG_03393	23.0088	0.080172	1	0.168027	0.143855
ΔVdZFP2_VdPKS9	VDAG_03393	20.7474	0.241663	4.95895	0.916153	0.77329
ΔVdZFP2	VDAG_03665	22.0465	0.173868	1	0.207523	0.171858
ΔVdZFP2_VdPKS9	VDAG_03665	19.0893	0.357725	8.0321	2.27437	1.77248
ΔVdZFP2	VdLac1	25.3754	0.126109	1	0.184522	0.155778
ΔVdZFP2_VdPKS9	VdLac1	22.9214	0.1155	5.6674	0.497901	0.457691

## Sheet: figure 4
figure 4B	The MS diameter (μm) of mutants on BMM medium.
	WT	ΔVdZFP1	ECΔVdZFP1	ΔVdZFP2	ECΔVdZFP2	ΔVdZFP1_2
1	66.976	48.365	79.382	43.8	58.994	44.042
2	81.291	54.481	89.604	45.21	65.957	20.814
3	78.86	45.883	69.567	41.664	76.77	27.802
4	71.747	38.161	71.228	37.483	61.329	29.85
5	53.637	40.058	66.923	43.588	73.708	29.598
6	66.817	45.712	61.977	34.635	74.287	18.799
7	42.762	45.399	71.108	36.888	87.38	26.698
8	75.392	36.146	60.897	45.961	74.822	27.403
9	84.82	43.183	69.762	39.538	77.767	24.987
10	52.603	37.196	55.557	42.208	64.735	20.011
11	76.919	42.762	78.588	44.957	78.215	31.665
12	82.363	40.676	54.573	38.236	70.504	39.626
13	73.863	36.402	70.098	46.1	75.845	36.11
14	90.53	42.878	94.38	29.929	69.001	24.065
15	75.203	55.145	75.165	48.747	57.649	42.071
16	71.118	50.16	58.715	46.578	94.349	22.651
17	49.329	47.831	60.897	43.061	93.507	35.855
18	77.629	35.629	57.649	39.556	71.689	32.227
19	93.186	44.718	75.873	46.959	92.402	32.027
20	60.965	36.636	75.958	48.365	70.393	20.627
21	65.73	57.649	71.678	46.378	85.532	27.674
22	60.674	53.263	76.22	47.682	67.401	29.723
23	98.809	42.812	65.032	41.458	59.09	37.78
24	81.702	45.603	68.001	39.7	67.56	18.366
25	75.362	35.59	73.515	47.322	70.504	21.84
26	55.054	47.05	85.792	31.53	89.516	22.703
27	74.488	57.883	63.702	25.391	85.357	27.786
28	87.836	37.023	73.863	48.084	83.473	29.849
29	75.873	62.069	72.92	42.678	77.178	28.101
30	84.803	48.069	92.587	48.312	72.183	26.698
31	71.906	41.595	64.636	40.606	79.167	36.9
32	69.249	42.812	64.281	51.369	80.444	24.867
33	102.629	39.556	69.434	51.299	69.976	45.987
34	63.579	39.285	70.068	37.502	75.003	27.628
35	68.315	30.072	59.295	48.069	79.544	31.716
36	62.664	37.955	72.381	44.523	68.315	27.315
37	61.283	40.553	76.593	36.791	56.284	28.54
38	70.22	48.144	85.273	48.966	70.958	25.595
39	75.911	50.004	62.149	43.473	54.989	39.487
40	72.891	40.572	54.39	54.008	79.266	30.694
41	60.108	44.831	61.942	34.778	64.647	32.44
42	62.766	51.852	58.764	40.147	72.302	19.882
43	63.478	35.386	79.696	39.121	63.668	33.967
44	67.581	61.329	59.906	34.199	76.379	34.348
45	70.291	35.146	61.096	39.862	54.951	20.82
46	59.489	46.715	96.767	43.8	79.946	27.636
47	84.997	30.589	76.77	28.713	75.657	28.184
48	68.451	49.141	65.338	45.399	86.626	32.134
49	72.42	41.458	83.609	31.349	91.774	24.065
50	66.976	65.719	76.584	35.829	73.94	21.085
51	70.625	29.857	70.534	34.199	63.702	29.563
52	68.773	51.576	60.25	47.246	75.326	22.39
53	93.507	49.718	81.999	36.106	65.73	30.888
54	85.998	76.715	80.24	36.323	69.279	27.472
55	79.049	45.446	71.118	33.269	89.005	27.43
56	70.842	44.766	96.265	23.886	69.925	21.978
57	88.41	34.717	82.406	59.307	70.706	27.459
58	79.508	29.497	74.402	46.715	75.326	29.269
59	64.27	39.7	72.548	37.023	79.4	30.381
60	64.768	43.259	79.4	31.075	71.115	21.331
figure 4C	The MS numbers (per 0.25 mm2) of mutants on BMM medium.
	WT	ΔVdZFP1	ECΔVdZFP1	ΔVdZFP2	ECΔVdZFP2	ΔVdZFP1_2
1	11	13	12	20	12	22
2	12	13	14	18	10	20
3	15	16	8	14	7	18
4	9	12	10	15	13	21
5	10	12	7	21	11	22
6	11	14	9	26	12	19
7	8	14	14	18	12	17
8	9	16	11	20	12	18
9	11	14	7	17	10	23
10	11	11	10	16	16	20
11	13	15	8	17	9	19
12	11	17	13	21	10	21
13	9	18	11	22	8	20
14	10	14	12	20	9	26
15	11	13	11	19	12	21
16	11	14	8	17	9	22
17	12	12	9	17	15	23
18	10	17	14	22	8	25
19	9	14	11	20	11	22
20	9	17	9	22	12	20
figure 4D	The melanin proportion of mutants MS (per 0.25 mm2) incubated on BMM medium.
	WT	ΔVdZFP1	ECΔVdZFP1	ΔVdZFP2	ECΔVdZFP2	ΔVdZFP1_2
1	8.44208	4.60442	7.78193	5.40886	8.85707	4.16518
2	8.82131	5.7019	6.63083	6.19733	7.62616	4.51568
3	6.89004	5.4012	8.93496	6.82555	7.56359	4.38033
4	9.79046	6.45909	8.38526	5.77851	9.97817	5.44269
5	9.89134	5.30798	9.83707	6.05368	8.8826	3.4214
6	7.14669	5.51994	9.60915	5.68275	9.42911	4.0726
figure 4E	Analyses of the relative expression of melanin biosynthesis genes in VdZFP1 and/or VdZFP2 mutants, compensatory and WT strains by reverse transcription-quantitative PCR.
Sample Name	Target Name	CT(average)	STDEV	average	(+)SD	(-)SD
WT	VdEF	17.0608	0.118077
ΔVdZFP1	VdEF	17.3212	0.474377
ECΔVdZFP1	VdEF	16.9604	0.111328
ΔVdZFP2	VdEF	16.6703	0.0278428
ECΔVdZFP2	VdEF	16.9692	0.0549033
ΔVdZFP1_2	VdEF	16.3111	0.087699
WT	VdCmr1	23.8247	0.0634574	1	0.097369	0.0887295
ΔVdZFP1	VdCmr1	25.2084	0.196927	0.459047	0.196305	0.137504
ECΔVdZFP1	VdCmr1	23.8156	0.157714	0.938697	0.1344	0.117567
ΔVdZFP2	VdCmr1	24.5331	0.049953	0.466919	0.0188804	0.0181466
ECΔVdZFP2	VdCmr1	23.7134	0.0413843	1.01384	0.0494854	0.0471825
ΔVdZFP1_2	VdCmr1	25.612	0.135326	0.172312	0.0203779	0.0182229
WT	VDAG_00183	20.9476	0.21849	1	0.187852	0.158144
ΔVdZFP1	VDAG_00183	25.6157	0.102915	0.0471154	0.0188455	0.0134612
ECΔVdZFP1	VDAG_00183	20.8445	0.0820185	1.00189	0.100781	0.09157
ΔVdZFP2	VDAG_00183	22.0687	0.124574	0.350749	0.032448	0.0297004
ECΔVdZFP2	VDAG_00183	20.912	0.0514952	0.961965	0.0515237	0.0489044
ΔVdZFP1_2	VDAG_00183	26.9837	0.0820156	0.00906346	0.000786621	0.000723802
WT	VdPKS1	24.0808	0.103737	1	0.115101	0.10322
ΔVdZFP1	VdPKS1	23.9987	0.104184	1.268	0.507516	0.362447
ECΔVdZFP1	VdPKS1	23.9362	0.244504	1.03115	0.21106	0.175199
ΔVdZFP2	VdPKS1	23.9373	0.136379	0.842711	0.085357	0.0775065
ECΔVdZFP2	VdPKS1	23.8894	0.217123	1.07164	0.179963	0.154087
ΔVdZFP1_2	VdPKS1	24.0171	0.132829	0.621601	0.0725055	0.0649317
WT	VdLac1	22.2756	0.268458	1	0.225421	0.183954
ΔVdZFP1	VdLac1	26.6914	0.121176	0.0561183	0.0226754	0.0161498
ECΔVdZFP1	VdLac1	22.245	0.0852002	0.952749	0.0972274	0.0882242
ΔVdZFP2	VdLac1	23.0278	0.0802877	0.452916	0.0274793	0.0259074
ECΔVdZFP2	VdLac1	21.9761	0.0672702	1.15503	0.071652	0.0674667
ΔVdZFP1_2	VdLac1	28.7279	0.273491	0.00679171	0.00149605	0.00122599
WT	VdEF	17.0852	0.107535
ΔVdZFP1	VdEF	17.1209	0.0833869
ECΔVdZFP1	VdEF	16.9629	0.0328448
ΔVdZFP2	VdEF	16.8652	0.0880638
ECΔVdZFP2	VdEF	17.0208	0.0270037
ΔVdZFP1_2	VdEF	16.5009	0.112342
WT	VDAG_03393	21.6772	0.0841542	1	0.0992725	0.0903074
ΔVdZFP1	VDAG_03393	26.4681	0.0715064	0.0370279	0.00292944	0.00271467
ECΔVdZFP1	VDAG_03393	21.6686	0.0203598	0.924235	0.0250906	0.0244275
ΔVdZFP2	VDAG_03393	23.0374	0.0354063	0.334432	0.0227422	0.0212941
ECΔVdZFP2	VDAG_03393	21.6728	0.249373	0.959307	0.182165	0.153094
ΔVdZFP1_2	VDAG_03393	27.5919	0.268372	0.0110566	0.00247043	0.00201926
WT	VDAG_03665	20.5427	0.273059	1	0.225585	0.184063
ΔVdZFP1	VDAG_03665	25.2093	0.030722	0.0403603	0.00256425	0.00241107
ECΔVdZFP1	VDAG_03665	20.4557	0.298581	0.97581	0.225871	0.183416
ΔVdZFP2	VDAG_03665	21.7389	0.0479671	0.374675	0.0269697	0.0251587
ECΔVdZFP2	VDAG_03665	20.4475	0.063927	1.02155	0.0503394	0.0479753
ΔVdZFP1_2	VDAG_03665	26.3055	0.0461343	0.0122839	0.00107883	0.000991732

## Sheet: figure 5
figure 5D	Analyses of the relative expression of melanin biosynthesis genes in VdPKS1 and VdZFP1 (or VdZFP2) double-deleted mutants incubated on BMM medium supplemented with 50 μg/mL scytalone by reverse transcription-quantitative PCR.
Sample Name	Target Name	CT(average)	STDEV	average	(+)SD	(-)SD
ΔVdPKS1-scytalone	VdEF	17.8146	0.220988
ΔVdZFP1_VdPKS1-scytalone	VdEF	17.7998	0.1955
ΔVdZFP2_VdPKS1-scytalone	VdEF	17.2097	0.296356
ΔVdPKS1-scytalone	VdCmr1	23.676	0.0588687	1	0.171774	0.146593
ΔVdZFP1_VdPKS1-scytalone	VdCmr1	24.6451	0.206131	0.505616	0.110046	0.0903757
ΔVdZFP2_VdPKS1-scytalone	VdCmr1	23.9574	0.120711	0.540982	0.134341	0.107617
ΔVdPKS1-scytalone	VDAG_00183	21.8032	0.117553	1	0.189462	0.159284
ΔVdZFP1_VdPKS1-scytalone	VDAG_00183	23.9711	0.0773545	0.220278	0.0345586	0.029872
ΔVdZFP2_VdPKS1-scytalone	VDAG_00183	22.6056	0.0362034	0.377012	0.0866809	0.0704771
ΔVdPKS1-scytalone	VDAG_03393	21.6287	0.0870136	1	0.17895	0.151787
ΔVdZFP1_VdPKS1-scytalone	VDAG_03393	23.3693	0.0930283	0.296196	0.0479587	0.0412755
ΔVdZFP2_VdPKS1-scytalone	VDAG_03393	23.2957	0.254762	0.207045	0.0644174	0.0491313
ΔVdPKS1-scytalone	VDAG_03665	19.9658	0.0829722	1	0.177765	0.150934
ΔVdZFP1_VdPKS1-scytalone	VDAG_03665	21.919	0.0974568	0.255609	0.0417866	0.0359152
ΔVdZFP2_VdPKS1-scytalone	VDAG_03665	21.1373	0.288403	0.2919	0.096892	0.0727452
ΔVdPKS1-scytalone	VdEF	17.8249	0.0587471
ΔVdZFP1_VdPKS1-scytalone	VdEF	17.5397	0.181213
ΔVdZFP2_VdPKS1-scytalone	VdEF	17.4423	0.128277
ΔVdPKS1-scytalone	VdLac1	23.322	0.253768	1	0.197877	0.16519
ΔVdZFP1_VdPKS1-scytalone	VdLac1	24.6276	0.0787331	0.331967	0.0487234	0.0424875
ΔVdZFP2_VdPKS1-scytalone	VdLac1	23.796	0.176703	0.55224	0.0902398	0.0775651
The CT value of VdPKS1 expression in above mutants were more 32.

## Sheet: figure 6
figure 6D	Analyses of the relative expression of melanin biosynthesis genes in VdCmr1-overexpressed VdZFPs mutants by reverse transcription-quantitative PCR.
Sample Name	Target Name	CT(average)	STDEV	average	(+)SD	(-)SD
WT	VdEF	17.788	0.151327
ΔVdZFP1_OEVdCmr1	VdEF	17.7129	0.0740507
ΔVdZFP2_OEVdCmr1	VdEF	17.9747	0.142046
WT	VdCmr1	24.2002	0.205241	1	0.193334	0.162012
ΔVdZFP1_OEVdCmr1	VdCmr1	24.3741	0.185124	0.841509	0.124719	0.108621
ΔVdZFP2_OEVdCmr1	VdCmr1	23.1293	0.0876792	2.39104	0.293296	0.26125
WT	VdPKS1	27.5124	0.247422	1	0.222666	0.182115
ΔVdZFP1_OEVdCmr1	VdPKS1	27.5371	0.299954	0.933238	0.22287	0.179906
ΔVdZFP2_OEVdCmr1	VdPKS1	27.2279	0.0888171	1.38638	0.170708	0.151993
WT	VDAG_00183	21.2259	0.179083	1	0.176465	0.149996
ΔVdZFP1_OEVdCmr1	VDAG_00183	21.4156	0.0527425	3.10649	0.481145	0.416618
ΔVdZFP2_OEVdCmr1	VDAG_00183	19.8739	0.0385671	2.90544	0.312072	0.281804
WT	VdEF	18.0246	0.171421
ΔVdZFP1_OEVdCmr1	VdEF	17.7878	0.191967
ΔVdZFP2_OEVdCmr1	VdEF	18.1833	0.137721
WT	VDAG_03393	21.4069	0.134882	1	0.16322	0.140318
ΔVdZFP1_OEVdCmr1	VDAG_03393	21.3693	0.091955	0.871049	0.138479	0.119483
ΔVdZFP2_OEVdCmr1	VDAG_03393	20.284	0.124028	2.4311	0.333264	0.293086
WT	VDAG_03665	19.4291	0.187238	1	0.19239	0.161348
ΔVdZFP1_OEVdCmr1	VDAG_03665	19.2108	0.168344	0.987292	0.191145	0.160141
ΔVdZFP2_OEVdCmr1	VDAG_03665	18.6295	0.0544436	1.94312	0.210057	0.189565
WT	VdLac1	23.5761	0.0807527	1	0.14036	0.123084
ΔVdZFP1_OEVdCmr1	VdLac1	23.5219	0.0275497	0.881077	0.126768	0.110823
ΔVdZFP2_OEVdCmr1	VdLac1	22.6055	0.131513	2.1875	0.308661	0.270493

## Sheet: figure 8
figure 8B-8E	Colony diameter (mm) of stress tolerance texts on PDA medium supplemented with H2O2, SDS, Sorbitol and Congo Red.
	WT	ΔVdZFP1	ECΔVdZFP1	ΔVdZFP2	ECΔVdZFP2	ΔVdZFP1_2
pda	29.53	31.03	29.05	30.05	29.26	30.03
	29.81	31.21	28.59	29.45	28.76	30.17
	29.61	30.39	29.52	29.93	29.6	30.66
	29.37	30.16	28.77	29.7	29.47	30.85
	28.99	30.91	29.41	29.17	29.88	30.15
	28.88	30.88	29.27	29.95	29.49	30.24
H2O2	25.26	23.16	24.83	23.42	25.08	22.47
	25.09	23.37	24.44	23.75	24.86	22.39
	24.57	23.1	25.51	23.98	25.25	23.35
	24.4	23.42	25.28	23.79	25.42	23.12
	25.07	24.06	24.88	23.71	25.31	23.79
	24.51	24.3	25.17	23.49	24.98	23.43
SDS	22.86	19.79	21.65	19.62	22.01	17.45
	22.71	19.35	23.06	19.69	21.86	17.26
	23.38	20.15	22.81	19.96	22.74	17.64
	23.5	19.98	22.7	20.13	21.98	17.5
	21.76	20.23	23.01	20.32	22.66	16.63
	21.54	20.36	22.32	20.16	22.81	16.83
Sorbitol	28.02	26.91	27.33	26.95	27.87	27.1
	27.31	26.64	27.13	26.86	27.5	27.15
	26.44	26.96	27.29	26.96	27.23	26.24
	27.12	26.65	27.64	27.04	26.86	26.65
	27.83	26.33	27.32	26.63	27.34	27.32
	27.67	27.08	27.11	26.98	27.12	26.91
CR	25.92	23.97	24.34	25.65	25.12	23.92
	25.16	24.03	24.58	25.78	25.37	23.22
	25.41	22.79	25.28	25.54	25.87	23.35
	25.42	22.87	25.77	25.37	25.49	23.71
	26.03	23.21	25.91	25.16	25.69	22.82
	25.69	23.47	25.66	25.42	25.29	22.69
figure 8G	Fungal biomass of Shantung maple infected by each strain.
Sample Name	Target Name	CT(average)	STDEV	average	(+)SD	(-)SD
WT	Gh_18s	9.10454	0.237598
ΔVdZFP1	Gh_18s	9.22062	0.108101
ECΔVdZFP1	Gh_18s	9.44973	0.133612
ΔVdZFP2	Gh_18s	9.04615	0.104341
ECΔVdZFP2	Gh_18s	8.8261	0.122122
ΔVdZFP1_2	Gh_18s	8.89789	0.0702337
WT	VdEF	23.643	0.0760142	1	0.188763	0.158789
ΔVdZFP1	VdEF	23.8486	0.0130593	0.939838	0.0736792	0.068323
ECΔVdZFP1	VdEF	23.8216	0.0732307	1.12237	0.12502	0.11249
ΔVdZFP2	VdEF	23.3697	0.0401978	1.16059	0.0935296	0.0865543
ECΔVdZFP2	VdEF	23.04	0.0854875	1.2523	0.136318	0.122936
ΔVdZFP1_2	VdEF	23.3902	0.0220771	1.03246	0.0540549	0.0513656
figure 8H	The disease rating associated with each of the different strains.
	healthy	proportion	Ⅰgrade	proportion	Ⅱgrade	proportion	Ⅲgrade	proportion	total seedlings
H2O	30	100	0	0	0	0	0	0	30
WT	4	13.3333	4	13.3333	4	13.3333	18	60	30
ΔVdZFP1	3	10	4	13.3333	7	23.3333	16	53.3333	30
ECΔVdZFP1	3	10	2	6.66667	6	20	19	63.3333	30
ΔVdZFP2	4	13.3333	3	10	7	23.3333	16	53.3333	30
ECΔVdZFP2	2	6.66667	6	20	4	13.3333	18	60	30
ΔVdZFP1_2	4	13.3333	3	10	7	23.3333	16	53.3333	30

## Sheet: figure S2
figure S2A	Analyses of the relative expression of VdZFP1 and VdZFP2 in VdPKSs mutants by reverse transcription-quantitative PCR.
Sample Name	Target Name	CT(average)	STDEV	average	(+)SD	(-)SD		Sample Name	Target Name	CT(average)	STDEV	average	(+)SD	(-)SD
WT	VdEF	17.74	0.0389656					WT	VdEF	17.8351	0.306688
ΔVdZFP1	VdEF	17.8128	0.150325					ΔVdZFP1	VdEF	17.9098	0.0246345
ECΔVdZFP1	VdEF	16.774	0.0821221					ΔVdZFP1_2	VdEF	17.6304	0.175192
ΔVdZFP2	VdEF	18.0669	0.162512					WT	VdZFP2	25.715	0.0485717	1	0.240146	0.193644
ECΔVdZFP2	VdEF	17.2301	0.0670565					ΔVdZFP1	VdZFP2	25.6781	0.10915	1.08048	0.087137	0.0806341
ΔVdZFP1_2	VdEF	17.0647	0.0409593					ΔVdZFP1_2	VdZFP2	29.2352	0.420209	0.0756331	0.0280626	0.0204682
WT	VdZFP1	25.8411	0.441048	1	0.359208	0.264278		WT	VdEF	17.0119	0.0564509
ΔVdZFP1	VdZFP1	30.4987	0.589733	0	0	0		ECΔVdZFP1	VdEF	16.9522	0.0188869
ECΔVdZFP1	VdZFP1	25.1108	0.141846	0.849292	0.102182	0.0912081		ECΔVdZFP2	VdEF	17.2798	0.0975732
ΔVdZFP2	VdZFP1	25.5069	0.165736	1.58122	0.276015	0.234994		WT	VdZFP2	25.8474	0.128892	1	0.102449	0.0929284
ECΔVdZFP2	VdZFP1	25.5015	0.0962323	0.888608	0.0752618	0.0693852		ECΔVdZFP1	VdZFP2	25.3794	0.129446	1.08048	0.087137	0.0806341
ΔVdZFP1_2	VdZFP1	29.7881	0.886363	0	0	0		ECΔVdZFP2	VdZFP2	25.9651	0.0358303	1.10969	0.0829018	0.0771389
figure S2B	Analyses of the relative expression of VdZFP1 and VdZFP2 in Vd991 strain incubated on BMM medium by reverse transcription-quantitative PCR.
Sample Name	Target Name	CT(average)	STDEV		Sample Name	Target Name	CT(average)	STDEV	average	(+)SD	(-)SD
Vd991-2DPI	VdEF	18.1437	0.106122		Vd991-2DPI	VdZFP1	21.6263	0.0718435	1	0.0928944	0.0849985
Vd991-3DPI	VdEF	18.0578	0.0646584		Vd991-3DPI	VdZFP1	21.7953	0.0800784	0.83811	0.0619762	0.0577087
Vd991-4DPI	VdEF	17.8009	0.0491265		Vd991-4DPI	VdZFP1	22.1197	0.116408	0.560118	0.0512666	0.0469677
Vd991-5DPI	VdEF	17.9486	0.0411335		Vd991-5DPI	VdZFP1	22.5532	0.11995	0.459474	0.0422137	0.0386617
Vd991-7DPI	VdEF	17.7111	0.0886028		Vd991-7DPI	VdZFP1	22.5679	0.119142	0.385767	0.0418165	0.037727
Vd991-14DPI	VdEF	17.6489	0.213982		Vd991-14DPI	VdZFP1	22.0753	0.253496	0.519883	0.134404	0.106794
Vd991-2DPI	VdEF	18.3675	0.128179		Vd991-2DPI	VdZFP2	23.2918	0.0628251	1	0.104006	0.0942075
Vd991-3DPI	VdEF	18.3336	0.153703		Vd991-3DPI	VdZFP2	23.275	0.0838316	0.988297	0.127515	0.112943
Vd991-4DPI	VdEF	17.9277	0.0880351		Vd991-4DPI	VdZFP2	23.8523	0.0819654	0.499936	0.0434692	0.039992
Vd991-5DPI	VdEF	17.8976	0.0983336		Vd991-5DPI	VdZFP2	23.704	0.0654836	0.542611	0.0463044	0.0426637
Vd991-7DPI	VdEF	17.9151	0.130667		Vd991-7DPI	VdZFP2	23.5267	0.0868056	0.621031	0.0713367	0.0639867
Vd991-14DPI	VdEF	17.8412	0.259203		Vd991-14DPI	VdZFP2	23.3228	0.0378374	0.679614	0.13531	0.112843

## Sheet: figure S3
figure S3B	Analyses of the relative expression of VdPKS9 in VdPKS9-overexpressed VdZFPs mutants by reverse transcription-quantitative PCR.
Sample Name	Target Name	CT(average)	STDEV	average	(+)SD	(-)SD
WT	VdEF	17.7622	0.126739
ΔVdZFP1_OEVdPKS9	VdEF	23.6706	0.0847857
ΔVdZFP2_OEVdPKS9	VdEF	16.2219	0.196124
WT-BMM	VdPKS9	26.4514	0.089803	1	0.113676	0.102073
ΔVdZFP1_OEVdPKS9	VdPKS9	29.2402	0.0896884	8.69094	0.776227	0.712583
ΔVdZFP2_OEVdPKS9	VdPKS9	22.0527	0.127499	7.25168	1.27651	1.08544

## Sheet: figure S5
figure S5A	Analyses of the relative expression of VdZFP1 and VdZFP2 in VdCmr1 mutants by reverse transcription-quantitative PCR.
Sample Name	Target Name	CT(average)	STDEV	average	(+)SD	(-)SD
WT	VdEF	16.975	0.0178155
ΔVdCmr1	VdEF	16.9229	0.0364089
WT	VdZFP1	25.4738	0.0650943	1	0.0478906	0.0457019
ΔVdCmr1	VdZFP1	25.3634	0.317698	1.04125	0.258373	0.207006
WT	VdZFP2	25.8344	0.100424	1	0.0732541	0.0682542
ΔVdCmr1	VdZFP2	25.636	0.138804	1.10674	0.115744	0.104786
figure S5B	Analyses of the relative expression of VdCmr1 in VdCmr1-overexpressed VdZFPs mutants by reverse transcription-quantitative PCR.
Sample Name	Target Name	CT(average)	STDEV	average	(+)SD	(-)SD
ΔVdZFP1	VdEF	17.784	0.383629
ΔVdZFP1_OEVdCmr1	VdEF	17.7129	0.0740507
ΔVdZFP1	VdCmr1	26.5382	0.166117	1	0.336121	0.251565
ΔVdZFP1_OEVdCmr1	VdCmr1	24.3741	0.185124	4.26642	0.632321	0.550702
ΔVdZFP2	VdEF	17.8059	0.125602
ΔVdZFP2_OEVdCmr1	VdEF	17.9747	0.142046
ΔVdZFP2	VdCmr1	24.8521	0.131372	1	0.134262	0.118369
ΔVdZFP2_OEVdCmr1	VdCmr1	23.1293	0.0876792	3.71062	0.455163	0.40543

## Sheet: Figure S6
figure S6B, S6D, S6F, S6H, S6J and S6L	Fungal biomass of cotton and tobacco infected by each strain.
Sample Name	Target Name	CT(average)	STDEV	average	(+)SD	(-)SD		Sample Name	Target Name	CT(average)	STDEV	average	(+)SD	(-)SD
WT	Gh_18s	9.43178	0.130259					WT	Nb_EF	27.1772	0.222001
ΔVdZFP1 #1	Gh_18s	10.3554	0.00958822					ΔVdZFP1 #1	Nb_EF	26.9624	0.270529
ΔVdZFP1 #2	Gh_18s	10.6746	0.398074					ΔVdZFP1 #2	Nb_EF	26.9238	0.221233
ΔVdZFP2 #1	Gh_18s	9.94274	0.0269307					ΔVdZFP2 #1	Nb_EF	27.7917	0.168318
ΔVdZFP2 #2	Gh_18s	9.51215	0.141651					ΔVdZFP2 #2	Nb_EF	27.7098	0.176248
WT	Vd_EF	22.978	0.0651392	1	0.10622	0.0960205		WT	Vd_EF	20.0446	0.25147	1	0.261764	0.207459
ΔVdZFP1 #1	Vd_EF	24.0376	0.10399	0.91006	0.0683188	0.0635482		ΔVdZFP1 #1	Vd_EF	20.0741	0.163634	0.844252	0.206858	0.166148
ΔVdZFP1 #2	Vd_EF	24.3672	0.0568444	0.903504	0.290423	0.219777		ΔVdZFP1 #2	Vd_EF	19.8995	0.0886138	0.927737	0.166638	0.141265
ΔVdZFP2 #1	Vd_EF	23.3576	0.337671	1.09533	0.289883	0.229219		ΔVdZFP2 #1	Vd_EF	20.285	0.0792643	1.29615	0.178406	0.156821
ΔVdZFP2 #2	Vd_EF	22.7939	0.399753	1.20122	0.410507	0.30595		ΔVdZFP2 #2	Vd_EF	20.2635	0.0259749	1.24297	0.163368	0.144391
WT	Gh_18s	9.61065	0.123817					WT	Nb_EF	24.9964	0.0159184
ΔVdZFP1_2 #1	Gh_18s	9.84985	0.0969248					ΔVdZFP1_2 #1	Nb_EF	25.1306	0.171838
ΔVdZFP1_2 #2	Gh_18s	9.92314	0.117171					ΔVdZFP1_2 #2	Nb_EF	24.9918	0.0678294
WT	Vd_EF	21.0877	0.0856643	1	0.110002	0.0991005		WT	Vd_EF	21.109	0.0505008	1	0.0373841	0.0360369
ΔVdZFP1_2 #1	Vd_EF	21.6465	0.185929	0.801302	0.125346	0.108391		ΔVdZFP1_2 #1	Vd_EF	21.1142	0.049679	1.09356	0.144351	0.127518
ΔVdZFP1_2 #2	Vd_EF	21.7131	0.401647	0.805006	0.270832	0.202653		ΔVdZFP1_2 #2	Vd_EF	21.1366	0.0362094	0.97797	0.0535353	0.0507568

[truncated: 3 more sheets: Figure S7, Figure S9, Figure S10]
